# Supplementary material for: Synthesis and Crystal Structure of the Zintl Phases NaSrSb, NaBaSb and NaEuSb
Source: Materials (Basel). 2023 Feb 8;16(4):1428. doi: 10.3390/ma16041428 (PMC9959472; doi:10.3390/ma16041428)
Supplement: Supplementary file 1 [file materials-16-01428-s001.zip]

Archive with 1 entries (1 files):
- materials-2210522-supplementary.pdf
